# Supplementary material for: Phenotypic Plasticity Strategy of Aeluropus lagopoides Grass in Response to Heterogenous Saline Habitats
Source: Biology (Basel). 2023 Apr 5;12(4):553. doi: 10.3390/biology12040553 (PMC10135548; doi:10.3390/biology12040553)
Supplement: Supplementary file 1 [file biology-12-00553-s001.zip]

Archive with 1 entries (1 files):
- biology-2271078-supplementary.pdf
